# Supplementary material for: A novel chalcone derivative suppresses melanoma cell growth through targeting Fyn/Stat3 pathway
Source: Cancer Cell Int. 2020 Jun 18;20:256. doi: 10.1186/s12935-020-01336-2 (PMC7302361; doi:10.1186/s12935-020-01336-2)
Supplement: Supplementary file 1 — Additional file 1: Table S1. The primers used in the RT-PCR reaction. [file 12935_2020_1336_MOESM1_ESM.xlsx]

## Sheet: Sheet1
Table S1 The primers used in the RT- PCR reaction
Gene name	Sequence (5’to3’)	Direction
GADD45A	GAGCAGAAGACCGAAAGCGAC	Forward
GADD45A	GAATGTGGATTCGTCACCAGC	Reverse
CDKN1A	TGTCCGTCAGAACCCATGC	Forward
CDKN1A	AAAGTCGAAGTTCCATCGCTCAG	Reverse
GAPDH	GACAAGCTTCCCGTTCTCAG	Forward
GAPDH	GAGTCAACGGATTTGGTCGT	Reverse
MCM3	CCATCCGTTGCCAAGTCTCAGC	Forward
MCM3	AGCAGCCGTCAGACCCACTC	Reverse
